# Supplementary material for: Preliminary Evaluation of the Toxic Effects of Essential Oils as Natural Pesticides Against Maize Weevil (Sitophilus zeamais) and Its Fungal Pathogens
Source: Insects. 2026 Jan 6;17(1):68. doi: 10.3390/insects17010068 (PMC12842577; doi:10.3390/insects17010068)
Supplement: Supplementary file 1 [file insects-17-00068-s001.zip]

Archive with 1 entries (1 files):
- insects-3908658-supplementary.pdf
